# Supplementary material for: Hybrid Supervised‐Unsupervised Modeling for Post‐Hurricane Private Well Contamination Risk Score Using Empirical Validation and Community‐Informed Assessment
Source: Geohealth. 2026 Jun 17;10(6):e2026GH001858. doi: 10.1029/2026GH001858 (PMC13273845; doi:10.1029/2026GH001858)
Supplement: Supplementary file 2 — Table S1 [file GH2-10-e2026GH001858-s001.xlsx]

## Sheet: Hazard
Group	Predictor Name	Feature Names	Sign constraint	Description	Spatial Resolution	Unit	Time period	Data Source
Flooding	FEMA Floodplain	fema_floodplain	nonnegative (+)	Binary indicator of grid cell centroid within FEMA-designated floodplain	20-30m	binary	2025	Flood Risk Information System (FRIS) NC Digital Flood Insurance Rate Map (DFIRM)
Flooding	Satellite-based inundation map	inundation_max	nonnegative (+)	Peak water depth (mm above modeled flood threshold); non-inundated cells set to 0	~12.5 km (1/8°)	mm	2024	Global Flood Monitoring System (GFMS)
Point Source	Agricultural Runoff	ag_runoff	nonnegative (+)	Estimated crop-specific nitrogen application averaged to grid cells	10m	lbs/acre	2024	USDA Land Use
Point Source	CAFOs	cafo_impact	nonnegative (+)	Distance-decay risk from permitted animal feeding operations	facility-level	unitless	1998-2024	NCDEQ Animal Feed Operation Permits
Point Source	Onsite Wastewater Treatment Systems (OWTS)	owts	nonnegative (+)	Proximity-based influence of permitted wastewater discharge sites	facility-level	unitless	1993-2025	NCDEQ NPDES Wastewater Discharge Permits
Point Source	Superfund	sems_impact	nonnegative (+)	Distance-decay risk from hazardous waste sites (CERCLA-listed)	facility-level	unitless	2025	EPA SEMS
Point Source	Toxic Release Inventory (TRI) Water Releases	tri_water_releases	nonnegative (+)	Onsite chemical releases to surface water weighted by proximity	facility-level	lbs (annual)	2019-2023	EPA Toxics Release Inventory
Point Source	Toxic Release Inventory (TRI) Total Releases	tri_total_releases	nonnegative (+)	All onsite chemical releases (air, water, land) weighted by proximity	facility-level	lbs (annual)	2019-2023	EPA Toxics Release Inventory

## Sheet: Physical Vulnerability
Predictor Name	Feature Names	Sign constraint	Predictor Group	Description	Spatial Resolution	Unit	Time period	Data Source
Lithology	lith	unconstrained	Geology	Lithology	Polygon	Categorical	Published 2017	Anning & Schweitzer, 2017 (USGS)
Bedrock geology	KB	unconstrained	Geology	Bedrock geology	Polygon	Categorical	Published 1974	King & Beikman, 1974 (USGS)
Tile drainage	drainage	nonnegative (+)	Geology	Estimated subsurface tile drainage extent	30m	m2	Early 1990's	Nakagaki et al., 2016 (USGS)
Surficial geology	surfgeo	unconstrained	Geology	Surficial geology	Polygon	Categorical	Published 2009	Soller et al., 2009 (USGS)
Domestic well use	Pct_wells	unconstrained	Domestic Well Use	Percent of census block estimated to be dependent on private well water	Census block group	%	2020	Murray et al., 2021
Aquifer type	aq_rocktype	unconstrained	Groundwater	Aquifer rock type classification	Polygon	Categorical	2003	USGS, 2003
Domestic groundwater nitrate	no3_dom	nonnegative (+)	Groundwater	Groundwater nitrate predicted at domestic well depths	1km	mg/L-N	1988 - 2018	Ransom et al., 2022
Public groundwater nitrate	no3_pub	nonnegative (+)	Groundwater	Groundwater nitrate predicted at public well depths	1km	mg/L-N	1988 - 2018	Ransom et al., 2022
Depth to water	dtw	nonpositive (-)	Groundwater	Simulated depth to water	250m	m	1985 - 2015	Zell & Sanford, 2020 (USGS)
Grounwater transmissivity	trans	unconstrained	Groundwater	Estimated transmissivity	250m	m2/day	1985 - 2015	Zell & Sanford, 2020 (USGS)
Unsaturated zone travel time	unsatTT	nonpositive (-)	Groundwater	Total travel time for the unsaturated zone	250m	Years	1985 - 2015	Zell & Sanford, 2020 (USGS)
Unsaturated zone water content	unsatWC	nonnegative (+)	Groundwater	Average water content for the unsaturated zone	250m	Volumtric fraction	1985 - 2015	Zell & Sanford, 2020 (USGS)
12-digit Hydrologic unit code	HUC_12	unconstrained	Hydroclimate	12 digit hydrologic unit code	Polygon	12-digit code		EnviroAtlas, 2025
Stream density	stm_den	nonnegative (+)	Hydroclimate	Stream density by HUC-12 area	HUC-12	km/km2	2022	EnviroAtlas, 2025
Precipitation	ppt	nonnegative (+)	Hydroclimate	30 year normal mean precipitation	800m	C	1991 - 2020	PRISM
Temperature	tmean	nonnegative (+)	Hydroclimate	30 year normal mean temperature	800m	mm	1991 - 2020	PRISM
Effective recharge	effrech	unconstrained	Hydroclimate	Effective recharge estimates	800m	meters/year	2000 - 2013	Reitz et al. 2017
Evapotranspiration	ET	unconstrained	Hydroclimate	Evapotranspiration estimates	800m	meters/year	2000 - 2013	Reitz et al. 2017
Quickflow	qf	nonnegative (+)	Hydroclimate	Average annual quick-flow runoff water budget contribution	800m	meters/year	2000 - 2013	Reitz et al. 2017
Groundwater recharge	rech	unconstrained	Hydroclimate	Mean annual natural groundwater discharge	1km	mm/year	1951 - 1980	Wolock, D.M., 2003 (USGS)
Base flow index	bfi	unconstrained	Hydroclimate	Base flow index - component of streamflow attributed to groundwater discharge to streams	1km	%	1951 - 1980	Wolock, D.M., 2003 (USGS)
% land - agricultural	PAGT	nonnegative (+)	Landscape	Percent of land that is agricultural	HUC-12	%	2019	EnviroAtlas, 2025
% land - cropland	PAGC	nonnegative (+)	Landscape	Percent of land that is cropland	HUC-12	%	2019	EnviroAtlas, 2025
% land - developed	PDEV	nonnegative (+)	Landscape	Percent of land that is developed	HUC-12	%	2019	EnviroAtlas, 2025
% land - emergent herbaceous wetland	PWETL95	nonnegative (+)	Landscape	Percent of land that is emergent herbaceous wetlands	HUC-12	%	2019	EnviroAtlas, 2025
% land - trees and forest	PFOR	nonpositive (-)	Landscape	Percent of land that is covered by trees and forest	HUC-12	%	2019	EnviroAtlas, 2025
% land - trees and forest or woody wetland	PFOR90	nonpositive (-)	Landscape	Percent of land that is covered by trees and forest or woody wetlands	HUC-12	%	2019	EnviroAtlas, 2025
% land - forest and woody wetland in stream buffer	rfor9045	nonpositive (-)	Landscape	Percent of land that within 45m of hydrologically connected waterbodies that is covered by trees, forests, or woody wetlands	HUC-12	%	2019	EnviroAtlas, 2025
% land - impervious	PIMPV	nonnegative (+)	Landscape	Percent of land that is impervious	HUC-12	%	2019	EnviroAtlas, 2025
% land - natural land cover	N_INDEX	nonpositive (-)	Landscape	Percent natural land cover	HUC-12	%	2019	EnviroAtlas, 2025
% land - pasture	PAGP	nonnegative (+)	Landscape	Percent of land that is managed pasture	HUC-12	%	2019	EnviroAtlas, 2025
% land - wetland	PWETL	nonpositive (-)	Landscape	Percent of land that is woody and emergent herbaceous wetlands	HUC-12	%	2019	EnviroAtlas, 2025
Average buffer width	Avg_Buff_Width	nonpositive (-)	Landscape	Average width of buffers contiguous to the stream and intersected by agriculutral flow paths	HUC-12	m	2006	EnviroAtlas, 2025
Land cover classification	landcover	unconstrained	Landscape	Conterminous US land cover based on a modified Anderson Level II classification system	30m	Categorical	2019	Dewitz, 2019 (NCLD)
Land use strata	landuse	unconstrained	Landscape	USDA land use strata	30m	Categorical	2015	USDA, 2015
Elevation	elevation	nonpositive (-)	Landscape	Elevation for contiguous United States	1m	m	2003	USGS
Probability of oxic conditions	oxic	unconstrained	Redox	Probability of oxic conditions	1km	Proability	2024	Tesoriero et al., 2024
Probability of elevated manganese	redox_Mn	nonnegative (+)	Redox	Probability of Mn concentrations greater than 50ug/L	1km	Proability	2024	Tesoriero et al., 2024
Soil clay percent	clay	nonpositive (-)	Soil Properties	Soil clay percent	800m	wt %	Published 2020	Walkinshaw et al. 2020 (UCDAVIS, USGS SSURGO + STATSGO)
Soil sand percent	sand	nonnegative (+)	Soil Properties	Soil sand percent	800m	wt %	Published 2020	Walkinshaw et al. 2020 (UCDAVIS, USGS SSURGO + STATSGO)
Soil silt percent	silt	nonnegative (+)	Soil Properties	Soil silt percent	800m	wt %	Published 2020	Walkinshaw et al. 2020 (UCDAVIS, USGS SSURGO + STATSGO)
Available water capacity	AWCmean	nonpositive (-)	Soil Properties	Mean available water capacity	800m	wt %	Published 2020	Walkinshaw et al. 2020 (UCDAVIS, USGS SSURGO + STATSGO)
Soil bulk density	db	nonnegative (+)	Soil Properties	Soil bulk density	800m	g/cm3	Published 2020	Walkinshaw et al. 2020 (UCDAVIS, USGS SSURGO + STATSGO)
Cation exchange capacity	cec	nonpositive (-)	Soil Properties	Cation exchange capacity	800m	centimoles/kg	Published 2020	Walkinshaw et al. 2020 (UCDAVIS, USGS SSURGO + STATSGO)
Drainage class	drainage_class_int	unconstrained	Soil Properties	Drainage class	800m	Categorical	Published 2020	Walkinshaw et al. 2020 (UCDAVIS, USGS SSURGO + STATSGO)
Electroconductivity	ec	nonpositive (-)	Soil Properties	Electrical conductivity	800m	decisiemens/m	Published 2020	Walkinshaw et al. 2020 (UCDAVIS, USGS SSURGO + STATSGO)
Hydrologic group	hydgrp_int	unconstrained	Soil Properties	Hydrologic group	800m	Categorical	Published 2020	Walkinshaw et al. 2020 (UCDAVIS, USGS SSURGO + STATSGO)
Average soil eroability factor by MUID	kfact	nonnegative (+)	Soil Properties	K factor (soil erodability factor)	800m	Factor value	Published 2020	Walkinshaw et al. 2020 (UCDAVIS, USGS SSURGO + STATSGO)
pH	pH	unconstrained	Soil Properties	pH	800m	pH	Published 2020	Walkinshaw et al. 2020 (UCDAVIS, USGS SSURGO + STATSGO)
Sodium absorption ratio	sar	unconstrained	Soil Properties	Soil adsorption ratio	800m	Ratio	Published 2020	Walkinshaw et al. 2020 (UCDAVIS, USGS SSURGO + STATSGO)
Soil depth	soil_depth	nonpositive (-)	Soil Properties	Soil depth	800m	cm	Published 2020	Walkinshaw et al. 2020 (UCDAVIS, USGS SSURGO + STATSGO)
Soil organic matter	om_kg_sq_m	nonpositive (-)	Soil Properties	Soil organic matter	800m	kg/m2	Published 2020	Walkinshaw et al. 2020 (UCDAVIS, USGS SSURGO + STATSGO)
Soil temperature regieme	str_int	unconstrained	Soil Properties	Soil temperature regime	800m	Categorical	Published 2020	Walkinshaw et al. 2020 (UCDAVIS, USGS SSURGO + STATSGO)
Wind erodibility index	weg_int	unconstrained	Soil Properties	Wind erodability group	800m	Categorical	Published 2020	Walkinshaw et al. 2020 (UCDAVIS, USGS SSURGO + STATSGO)
Available water storage, 0-25 cm	AWS25	unconstrained	Soil Properties	Available water capacity of the top 25cm	1km	cm	Published 2020	Walkinshaw et al. 2020 (UCDAVIS, USGS SSURGO + STATSGO)
Permeability	weighted_perm	nonnegative (+)	Soil Properties	Weighted average soil permeability	1km	µm/s	Published 1997	Wolock, D.M., 1997 (USGS STATSGO)
Soil loss tolerance factor	weighted_tfact	nonpositive (-)	Soil Properties	Weighted soil loss tolerance factor value	1km	Factor value	Published 1997	Wolock, D.M., 1997 (USGS STATSGO)

## Sheet: Social Capacity
Predictor Name	Feature Names	Sign constraint	Description	Spatial Resolution	Unit	Time period	Data Source
Minority	pct_minority	nonpositive (-)	% of minorities (non-White)	Block group	%	2023	American Community Survey
Lack of English proficiency	pct_limited_english	nonpositive (-)	% of limited English speakers	Block group	%	2023	American Community Survey
Unemployment	pct_unemployed	nonpositive (-)	Unemployment rate	Block group	%	2023	American Community Survey
Education less than college	pct_no_college	nonpositive (-)	% with no post-secondary education (college)	Block group	%	2023	American Community Survey
Poverty status	pct_poverty	nonpositive (-)	% living below 150% of the poverty threshold	Census tract	%	2023	American Community Survey
Seniors	pct_over_65	nonpositive (-)	% of people > 65 years old	Block group	%	2023	American Community Survey
Health insurance	pct_insured	nonnegative (+)	% insured in the total civilian noninstitutionalized population	Census tract	%	2023	American Community Survey
Homeownership rate	pct_owner_occupied	nonnegative (+)	% of owner occupied households	Block group	%	2023	American Community Survey
Government jobs	pct_gov_workers	nonnegative (+)	% of workers >= 16y who are government workers	Census tract	%	2023	American Community Survey
Plumbing	pct_plumbing	nonnegative (+)	% of households with complete plumbing	Block group	%	2023	American Community Survey
Home age	pct_new_home	nonnegative (+)	% built after 2008 (will round to 2010)	Block group	%	2023	American Community Survey
Vehicle ownership	pct_no_vehicle	nonpositive (-)	% of occupied households without a motor vehicle	Block group	%	2023	American Community Survey
Internet	pct_no_internet	nonpositive (-)	% of households without internet	Block group	%	2023	American Community Survey
